# Supplementary material for: Efficient Solution-Phase Dipeptide Synthesis Using Titanium Tetrachloride and Microwave Heating
Source: Int J Mol Sci. 2024 Sep 8;25(17):9729. doi: 10.3390/ijms25179729 (PMC11395851; doi:10.3390/ijms25179729)
Supplement: Supplementary file 1 [file ijms-25-09729-s001.zip]

Archive with 1 entries (1 files):
- ijms-3163289-supplementary.pdf
